# Supplementary material for: Structural basis for promiscuous action of monoterpenes on TRP channels
Source: Commun Biol. 2021 Mar 5;4:293. doi: 10.1038/s42003-021-01776-0 (PMC7935860; doi:10.1038/s42003-021-01776-0)
Supplement: Supplementary file 3 — Supplementary Data 1 [file 42003_2021_1776_MOESM3_ESM.xlsx]

## Sheet: rat TRPV1 - WT
	rat TRPV1 (CAP 10nM) +60mV Ca2+(-) bath						rat TRPV1 (CAP 30nM) +60mV Ca2+(-) bath						rat TRPV1 (CAP 100nM) +60mV Ca2+(-) bath						rat TRPV1 (CAP 300nM) +60mV Ca2+(-) bath						rat TRPV1 (CAP 1uM) +60mV Ca2+(-) bath
	Files name	Current pA	whole cell pF	pA/pF			Files name	Current pA	whole cell pF	pA/pF			Files name	Current pA	whole cell pF	pA/pF			Files name	Current pA	whole cell pF	pA/pF			Files name	Current pA	whole cell pF	pA/pF
1	2019-08-28-15	2713.92	11.2	242.314		1	2019-08-28-03	1409.08	10.4	135.488		1	2019-08-28-08	3609.16	11.4	316.593		1	2019-08-28-14	8067.94	11	733.449		1	2019-06-04-27	6864.03	11.7	586.669
2	2019-08-28-13	1140.95	8.64	132.054		2	2019-08-28-01	2195.84	15.7	139.862		2	2019-08-28-04	3247.52	10.6	306.37		2	2019-08-28-12	9157.5	13	704.423		2	2019-06-04-14	10183.6	14.1	722.241
3	2019-08-28-09	1785.8	9.38	190.384		3	2019-08-28-00	857.608	10.1	84.9117		3	2019-08-08-06	3534.15	8.84	399.791		3	2019-08-28-11	9018.07	15	601.205		3	2019-06-06-02	10235.6	15.3	668.993
4	2019-08-08-00	881.999	12.4	71.129		4	2019-08-08-03	1519.17	13	116.859		4	2019-08-30-15	1960.22	9.57	204.83		4	2019-08-28-10	8184.55	19.38	422.319		4	2019-06-06-01	7748.81	12	645.734
5	2019-08-08-14	725.301	10.1	71.812		5	2019-08-08-05	1028.04	10.5	97.9086		5	2019-08-28-16	8449.97	13	649.998		5	2019-08-8-04	7611.46	9.47	803.744		5	2019-06-06-00	5595.71	16.5	339.134
6	2019-08-30-10	624.945	10	62.4945		6	2019-08-30-05	4669.58	9.81	476.002		6						6	2019-08-8-02	6657.93	9.91	671.84		6	2019-06-18-04	3484.12	12.6	276.517
7	2019-08-30-09	492.115	9.96	49.4091		7						7						7	2019-08-30-13	5398.99	12.3	438.942		7	2019-06-18-02	5838.27	10.7	545.633
8	2019-08-30-00	492.115	9.37	52.5203		8						8						8	2019-08-30-03	3845.51	11.2	343.349		8	2019-06-18-01	5304.58	10.9	486.659
																								9	2019-06-18-00	7900.57	13.6	580.924
																								10	2019-06-18-07	4838.82	10.2	474.394
																								11	2019-04-16-024	6166.45	11.8	522.581
				109.015						175.172						375.516						589.909		12	2019-04-16-016	5386.96	11.6	464.393
				72.3567						148.887						168.313						168.163		13	2019-04-16-025	5803.83	11.2	518.199
				25.582						60.783						75.2716						53.1779		14	2019-04-16-013	10729.4	18.3	586.306
																								15	2019-05-25-000	6549.26	15.2	430.872
																								16	2019-05-25-003	10780.4	15.7	686.65
																								17	2019-05-25-007	8539.02	11.7	729.831
																								18	2019-05-25-009	6550.82	12.1	541.39
																								19	2019-05-25-002	10403.9	17.5	594.509
																								20	2019-06-06-02	10235.6	15.3	668.993
																								21	2019-06-06-01	7748.81	12	645.734
																								22	2019-06-06-00	5595.71	16.5	339.134
	rat TRPV1 (CAP 10nM) -60mV Ca2+(-) bath						rat TRPV1 (CAP 30nM) -60mV Ca2+(-) bath						rat TRPV1 (CAP 100nM) -60mV Ca2+(-) bath						rat TRPV1 (CAP 300nM) +60mV Ca2+(-) bath									547.977
	Files name	Current pA	whole cell pF	pA/pF			Files name	Current pA	whole cell pF	pA/pF			Files name	Current pA	whole cell pF	pA/pF			Files name	Current pA	whole cell pF	pA/pF						125.293
1	2019-08-28-15	424.176	11.2	37.8729		1	2019-08-28-03	362.932	10.4	34.8973		1	2019-08-28-08	1235.87	11.4	108.41		6	2019-08-28-14	6479.97	11	589.088						26.7125
2	2019-08-28-13	147.557	8.64	17.0784		2	2019-08-28-01	322.992	15.7	20.5727		2	2019-08-28-04	1112.1	10.6	104.915		7	2019-08-28-12	7472.52	13	574.809
3	2019-08-28-09	194.345	9.38	20.7191		3	2019-08-28-00	190.167	10.1	18.8284		3	2019-08-08-06	1024.28	8.84	115.869		8	2019-08-28-11	7488.53	15	499.235			rat TRPV1 (Cap 1uM) -60mV Ca2+(-) bath
4	2019-08-08-00	109.284	12.4	8.81323		4	2019-08-08-03	228.66	13	17.5892		4	2019-08-30-15	352.69	9.57	36.8537		9	2019-08-28-10	6597.82	19.38	340.445			Files name	Current pA	whole cell pF	pA/pF
5	2019-08-08-14	96.5926	10.1	9.56362		5	2019-08-08-05	278.358	10.5	26.5103		5	2019-08-28-16	5122.97	13	394.075		10	2019-08-8-04	4403.84	9.47	465.031		1	2019-06-04-27	6246.27	11.7	533.869
6	2019-08-30-10	102.671	10	10.2671		6	2019-08-30-05	2190.67	9.81	223.31								11	2019-08-8-02	3594.56	9.91	362.72		2	2019-06-04-14	9167.17	14.1	650.154
7	2019-08-30-09	142.915	9.96	14.3489		7												12	2019-08-30-13	1639.44	12.3	133.288		3	2019-06-06-02	8432.85	15.3	551.167
8	2019-08-30-00	142.915	9.37	15.2524		8												13	2019-08-30-03	1281.97	11.2	114.462		4	2019-06-06-01	6674.77	12	556.231
																								5	2019-06-06-00	2714.96	16.5	164.543
																								6	2019-06-18-04	2578.32	12.6	204.629
																152.024						384.885		7	2019-06-18-02	5379.59	10.7	502.765
				16.9519						23.6796						138.998						183.679		8	2019-06-18-01	3619.27	10.9	332.043
				9.46202						81.7488						62.1616						58.0844		9	2019-06-18-00	6268.55	13.6	460.923
				3.34533						33.3738														10	2019-06-18-07	4522.37	10.2	443.37
																								11	2019-04-16-024	5214.39	11.8	441.897
																								12	2019-04-16-016	3934.33	11.6	339.166
																								13	2019-04-16-025	5020.14	11.2	448.227
																								14	2019-04-16-013	8359.38	18.3	456.797
																								15	2019-05-25-000	5722.51	18.2	314.424
																								16	2019-05-25-003	9885.17	15.7	629.629
																								17	2019-05-25-007	5587.95	11.7	477.603
																								18	2019-05-25-009	5679.33	12.1	469.366
																								19	2019-05-25-002	8626.2	17.5	492.926
																								20	2019-06-06-02	8432.85	15.3	551.167
																								21	2019-06-06-01	6674.77	12	556.231
																								22	2019-06-06-00	2714.96	16.5	164.543
																												442.803
																												137.158
																												29.2423
														At + 60 mV								At -60 mV
														Model	Hill1							Model	Hill1
														Equation	y = START + (END - START) * x^n / (k^n + x^n)							Equation	y = START + (END - START) * x^n / (k^n + x^n)
														Reduced Chi-Sqr	0.011178							Reduced Chi-Sqr	1.41115
														Adj. R-Square	0.999823							Adj. R-Square	0.950665
																Value	Standard Error							Value	Standard Error
														B	START	16.1432	0.451721					B	START	108.813	37.392
														B	END	446.3	3.63171					B	END	560.459	48.3612
														B	k	0.139576	0.00407437					B	k	0.0772457	0.0294157
														B	n	2.39288	0.131334					B	n	2.39456	1.90519

## Sheet: rat TRPV1 - R557K
	rat TRPV1 (CAP 10nM) +60mV Ca2+(-) bath						rat TRPV1 (CAP 30nM) +60mV Ca2+(-) bath						rat TRPV1 (CAP 100nM) +60mV Ca2+(-) bath						rat TRPV1 (CAP 300nM) +60mV Ca2+(-) bath						rat TRPV1 (CAP 1uM) +60mV Ca2+(-) bath
	Files name	Current pA	whole cell pF	pA/pF			Files name	Current pA	whole cell pF	pA/pF			Files name	Current pA	whole cell pF	pA/pF			Files name	Current pA	whole cell pF	pA/pF			Files name	Current pA	whole cell pF	pA/pF
	2019-08-28-18	800.678	10.2	78.4978			2019-08-28-07	1960.15	9.18	213.524			2019-08-28-17	4336.34	11.5	377.073		1	2019-08-28-29	6936.53	14	495.466		1	2019-06-04-15	10086.8	11.1	908.721
	2019-08-08-20	568.144	14.6	38.914			2019-08-28-02	4627.56	9.23	501.361			2019-08-08-12	3660.44	11	332.767		2	2019-08-28-20	8375.41	16.4	510.696		2	2019-06-04-17	6314.7	13.6	464.316
	2019-08-30-11	727.067	10.8	67.321			2019-08-08-16	1543.46	13.5	114.33			2019-08-08-11	3295.96	11.1	296.933		3	2019-08-28-19	5765.93	12.1	476.523		3	2019-06-06-04	4820.28	13.3	362.427
	2019-08-30-30	707.855	15.5	45.6681			2019-08-08-15	1175.98	12.7	92.5969			2019-08-28-27	1948.02	11.3	172.391		4	2019-08-08-08	9378.15	13.2	710.466		4	2019-06-06-23	7495.09	11.5	651.747
							2019-08-30-24	1084.49	11.1	97.7018			2019-08-30-22	4194.77	17.3	242.472		5	2019-08-08-07	4920.53	8.74	562.99		5	2019-06-06-28	6875.02	10.7	642.525
																		6	2019-08-30-23	7055.26	10.7	659.37		6	2019-06-06-03	7204.74	9.13	789.128
																		7	2019-08-30-04	7113.24	13	547.172		7	2019-06-06-21	9501.96	12.7	748.186
																								8	2019-06-18-05	4502.71	7.42	606.834
																								9	2019-06-18-03	5598.88	10.4	538.354
																								10	2019-06-18-11	8060.79	13.8	584.115
																								11	2019-06-18-32	9473.32	14.1	671.867
				57.6002						203.903						284.327						566.098
				18.464						173.396						79.6691						87.5514						633.475
				9.23199						77.5451						35.6291						33.0913						151.431
																												45.658
	rat TRPV1 (CAP 10nM) -60mV Ca2+(-) bath						rat TRPV1 (CAP 30nM) -60mV Ca2+(-) bath						rat TRPV1 (CAP 100nM) -60mV Ca2+(-) bath						rat TRPV1 (CAP 300nM) +60mV Ca2+(-) bath						rat TRPV1 (CAP 1uM) -60mV Ca2+(-) bath
	Files name	Current pA	whole cell pF	pA/pF			Files name	Current pA	whole cell pF	pA/pF			Files name	Current pA	whole cell pF	pA/pF			Files name	Current pA	whole cell pF	pA/pF			Files name	Current pA	whole cell pF	pA/pF
	2019-08-28-18	198.369	10.2	19.4479			2019-08-28-07	655.201	9.18	71.3727			2019-08-28-17	2930.5	11.5	254.826		1	2019-08-28-29	5063.6	14	361.686		1	2019-06-04-15	7849.02	11.1	707.119
	2019-08-08-20	367.631	14.6	25.1802			2019-08-28-02	2572.92	9.23	278.756			2019-08-08-12	2028.3	11	184.391		2	2019-08-28-20	5725.8	16.4	349.134		2	2019-06-04-17	5418.26	13.6	398.401
	2019-08-30-11	344.65	10.8	31.912			2019-08-08-16	559.841	13.5	41.4697			2019-08-08-11	1250.09	11.1	112.621		3	2019-08-28-19	4374.8	12.1	361.554		3	2019-06-06-04	3708.59	13.3	278.841
	2019-08-30-30	439.836	15.5	28.3765			2019-08-08-15	603.07	12.7	47.4858			2019-08-28-27	732.3	11.3	64.8053		4	2019-08-08-08	6625.1	13.2	501.902		4	2019-06-06-23	6027.7	11.5	524.148
							2019-08-30-24	323.172	11.1	29.1146			2019-08-30-22	2663.23	17.3	153.944		5	2019-08-08-07	3286.7	8.74	376.053		5	2019-06-06-28	4667.37	10.7	436.203
																		6	2019-08-30-23	4724.1	10.7	441.505		6	2019-06-06-03	5201.5	9.13	569.715
																		7	2019-08-30-04	4705.94	13	361.995		7	2019-06-06-21	6011.3	12.7	473.331
																								8	2019-06-18-05	3089.46	7.42	416.369
																								9	2019-06-18-03	4254.02	10.4	409.04
																								10	2019-06-18-11	6488.58	13.8	470.187
																						393.404		11	2019-06-18-32	7851.54	14.1	556.847
				26.2292						93.6398						154.117						56.7939
				13.1146						104.618						72.0371						21.4661
				6.55729						46.7864						32.216
																												476.382
																												112.075
																												33.7919
														At +60 mV							At -60 mV
														Model	Hill1						Model	Hill1
														Equation	y = START + (END - START) * x^n / (k^n + x^n)						Equation	y = START + (END - START) * x^n / (k^n + x^n)
														Reduced Chi-Sqr	1.30201						Reduced Chi-Sqr	0.225484
														Adj. R-Square	0.987676						Adj. R-Square	0.997974
																Value	Standard Error						Value	Standard Error
														B	START	24.9835	8.52229				B	START	28.5662	5.85157
														B	END	491.029	50.5508				B	END	560.103	16.1272
														B	k	0.155713	0.030807				B	k	0.153676	0.012192
														B	n	1.97758	0.602857				B	n	2.08052	0.251238

## Sheet: rat TRPV1- G563S
	rat TRPV1 (CAP 10nM) +60mV Ca2+(-) bath						rat TRPV1 (CAP 30nM) +60mV Ca2+(-) bath						rat TRPV1 (CAP 100nM) +60mV Ca2+(-) bath						rat TRPV1 (CAP 300nM) +60mV Ca2+(-) bath						rat TRPV1 (CAP 1uM) +60mV Ca2+(-) bath
	Files name	Current pA	whole cell pF	pA/pF			Files name	Current pA	whole cell pF	pA/pF			Files name	Current pA	whole cell pF	pA/pF			Files name	Current pA	whole cell pF	pA/pF			Files name	Current pA	whole cell pF	pA/pF
1	2019-08-08-22	265.433	10.5	25.2793		1	2019-08-08-18	702.898	11	63.8998		1	2019-08-08-17	3863.57	10.2	378.781		1	2019-08-08-13	5090.04	9.2	553.265		1	2019-04-16-018	3521.12	7.28	483.67
2	2019-08-08-23	710.451	9.57	74.2373		2	2019-08-28-24	808.925	10.7	75.6005		2	2019-08-08-21	2778.23	11.2	248.056		2	2019-08-08-24	6710.82	13.4	500.807		2	2019-04-16-019	5698.24	10.6	537.57
3	2019-08-08-28	160.724	10	16.0724		3	2019-08-30-28	216.855	13.3	16.3049		3	2019-08-08-26	2451.37	10.9	224.896		3	2019-08-08-21	3967.25	11.8	336.208		3	2019-04-16-021	5532.84	9.52	581.181
4	2019-08-28-25	105.897	15.1	7.01305		4						4	2019-08-28-26	1184.17	11.4	103.875		4	2019-08-28-22	5177.02	11.1	466.398		4	2019-04-16-028	4552	10.9	417.615
5	2019-08-30-29	280.548	15.1	18.5793		5						5	2019-08-27-23	1392.68	11	126.607		5	2019-08-30-27	4740.94	12.7	373.302		5	2019-05-001	5164.27	12.5	413.142
6						6						6	2019-08-30-25	570.768	9.57	59.6414		6	2019-08-30-19	7958.02	14.5	548.829		6	2019-05-008	3584.66	9.89	362.453
7						7						7	2019-08-30-17	900.514	14.2	63.4165		7	2019-08-30-16	5228.29	12.2	428.548		7	2019-05-015	5870.38	12.3	477.267
																								8	2019-05-014	4184.79	9.47	441.9
																								9	2019-05-033	6794.94	13.1	518.698
				28.2363						51.9351						172.182						458.194		10	2019-05-032	6434.26	9.03	712.543
				26.5353						31.4063						117.23						83.7681		11	2019-05-016	8422.97	11	765.725
				11.8669						18.1325						44.3088						31.6614		12	2019-06-06-30	6766.56	12.5	541.325
																								13	2019-06-06-31	4865.13	9.89	491.924
																								14	2016-06-06-29	5732.86	10.2	562.045
																												521.933
																												111.09
																												29.6901
	rat TRPV1 (CAP 10nM) -60mV Ca2+(-) bath						rat TRPV1 (CAP 30nM) -60mV Ca2+(-) bath						rat TRPV1 (CAP 100nM) -60mV Ca2+(-) bath						rat TRPV1 (CAP 300nM) +60mV Ca2+(-) bath						rat TRPV1 (CAP 1uM) -60mV Ca2+(-) bath
	Files name	Current pA	whole cell pF	pA/pF			Files name	Current pA	whole cell pF	pA/pF			Files name	Current pA	whole cell pF	pA/pF			Files name	Current pA	whole cell pF	pA/pF			Files name	Current pA	whole cell pF	pA/pF
1	2019-08-08-22	68.4186	10.5	6.51606		1	2019-08-08-18	187.5	11	17.0455		1	2019-08-08-17	2340.1	10.2	229.422		1	2019-08-08-13	3237.55	9.2	351.908		1	2019-04-16-018	2745.97	7.28	377.194
2	2019-08-08-23	297.066	9.57	31.0414		2	2019-08-28-24	199.524	10.7	18.6471		2	2019-08-08-21	1683.1	11.2	150.277		2	2019-08-08-24	4204.95	13.4	313.802		2	2019-04-16-019	3683.47	10.6	347.497
3	2019-08-08-28	38.1119	10	3.81119		3	2019-08-30-28	59.1399	13.3	4.44661		3	2019-08-08-26	1364.33	10.9	125.168		3	2019-08-08-21	2330.7	11.8	197.517		3	2019-04-16-021	3810.42	9.52	400.254
4	2019-08-28-25	36.0481	15.1	2.38729		4						4	2019-08-28-26	591.2	11.4	51.8596		4	2019-08-28-22	3054.8	11.1	275.207		4	2019-04-16-028	2837.52	10.9	260.323
5	2019-08-30-29	96.7135	15.1	6.40487		5						5	2019-08-27-23	492.703	11	44.7912		5	2019-08-30-27	2876.6	12.7	226.504		5	2019-05-001	3253.31	12.5	260.265
6						6						6	2019-08-30-25	176.389	9.57	18.4315		6	2019-08-30-19	5121.44	14.5	353.203		6	2019-05-008	3052.9	9.89	308.686
7						7						7	2019-08-30-17	272.891	14.2	19.2177		7	2019-08-30-16	3706	12.2	303.77		7	2019-05-015	4853.8	12.3	394.618
																								8	2019-05-014	2329.19	9.47	245.955
																								9	2019-05-033	5525.8	13.1	421.817
				10.939						17.8463						120.303						288.844		10	2019-05-032	5011.02	9.03	554.93
				13.5106						1.13254						76.1831						59.6904		11	2019-05-016	6040.8	11	549.164
				6.75528						0.800824						34.0701						22.5608		12	2019-06-06-30	4699.1	10.5	447.533
																								13	2019-06-06-31	4677.64	9.89	472.967
																								14	2016-06-06-29	3998.7	10.2	392.029
																												388.088
																												98.7613
																												26.3951
																	At +60 mV								At -60mV
																	Model	Hill1							Model	Hill1
																	Equation	y = START + (END - START) * x^n / (k^n + x^n)							Equation	y = START + (END - START) * x^n / (k^n + x^n)
																	Reduced Chi-Sqr	0.573869							Reduced Chi-Sqr	2.24035
																	Adj. R-Square	0.993451							Adj. R-Square	0.976169
																			Value	Standard Error							Value	Standard Error
																	B	START	7.32859	5.49424					B	START	52.6576	20.6795
																	B	END	397.391	25.4994					B	END	657.196	92.1466
																	B	k	0.180416	0.0249745					B	k	0.124242	0.0334639
																	B	n	1.99646	0.287215					B	n	1.82359	0.956554
