# Supplementary material for: Structural basis for promiscuous action of monoterpenes on TRP channels
Source: Commun Biol. 2021 Mar 5;4:293. doi: 10.1038/s42003-021-01776-0 (PMC7935860; doi:10.1038/s42003-021-01776-0)
Supplement: Supplementary file 4 — Supplementary Data 2 [file 42003_2021_1776_MOESM4_ESM.xlsx]

## Sheet: TRPV3 WT-EC50-2-APB
	mTRPV3 WT
	mouse TRPV3 (2-APB 10uM) -60mV Ca2+(-) bath						mouse TRPV3 (2-APB 30uM) -60mV Ca2+(-) bath						mouse TRPV3 (2-APB 100uM) -60mV Ca2+(-) bath						mouse TRPV3 (2-APB 200uM) -60mV Ca2+(-) bath							mouse TRPV3 (2-APB 300uM) -60mV Ca2+(-) bath						mouse TRPV3 (2-APB 1mM) -60mV Ca2+(-) bath
	Files name	Current pA	whole cell pF	pA/pF			Files name	Current pA	whole cell pF	pA/pF			Files name	Current pA	whole cell pF	pA/pF			Files name	Current pA	whole cell pF	pA/pF				Files name	Current pA	whole cell pF	pA/pF			Files name	Current pA	whole cell pF	pA/pF
1	2019-09-11-17	63.8792	14.9	4.28719		1	2019-08-09-25	259.799	17	15.2823		1	2019-08-09-00	927.822	17.4	53.3231		1	2019-09-13-19	2536.34	15.8	160.528			1	2019-07-23-34	6466.05	9.96	649.202		1	2019-08-24-06	3681	12.8	287.578
2	2019-09-11-13	351.471	15.1	23.2762		2	2019-08-24-04	67.3448	10.8	6.23563		2	2019-08-09-26	605.892	17.2	35.2263		2	2019-09-13-17	2530.67	17.1	147.992			2	2019-07-23-35	1036.81	15.6	66.4622		2	2019-08-24-01	1649.1	13.5	122.156
3	2019-09-11-11	138.44	14	9.88857		3	2019-08-24-06	102.725	12.8	8.02539		3	2019-08-24-07	619.762	17.5	35.415		3	2019-09-11-20	5344.96	10.8	494.904			3	2019-07-23-36	1135.26	14	81.09		3	2019-08-09-07	6365.22	16.5	385.771
4	2019-09-11-10	200.416	19.2	10.4383		4	2019-08-24-01	22.9336	13.5	1.69879		4	2019-08-24-13	160.626	13.2	12.1686		4	2019-09-11-09	2698.11	10.1	267.14			4	2019-07-25-21	508.901	10.9	46.6882		4	2019-08-09-14	2916.5	13.9	209.82
						5	2019-08-09-23	225.694	16	14.1059		5	2019-08-24-14	196.89	15	13.126		5	2019-09-11-05	1154.48	15	76.9653			5	2019-07-25-37	4066.78	10.9	373.099		5	2019-08-09-11	5129.3	9.57	535.977
												6	2019-09-13-25	3722.8	12.7	293.134		6	2019-09-11-04	1877.52	11	170.684	big leak		6	2019-07-25-08	4199.16	9.97	421.18		6	2019-09-13-27	4909.9	15.9	308.799
												7	2019-09-13-24	307.928	16.8	18.329		7	2019-09-11-02	1488.28	15.8	94.1949			7	2019-08-09-13	4969.43	10.7	464.433
												8	2019-09-13-23	485.071	16.9	28.7024		8	2019-09-11-00	1170	12.2	95.9016	big leak		8	2019-09-13-08	6098.38	13.1	465.525
												9	2019-09-13-21	5662	8.89	636.895		9							9	2019-09-13-04	3252.12	15.4	211.177
																									10	2019-09-13-03	3374.45	13.8	244.525
																									11	2019-09-11-17	4088.27	14.9	244.525
																									12	2019-09-11-13	4669.37	15.1	244.525
																									13	2019-09-11-11	8421.8	14	244.525
																									14	2019-09-11-10	4587.79	19.2	244.525
				11.9726						9.06959						125.147						188.539													308.35
				8.03191						5.64385						211.373						137.693													143.259
				4.01595						2.13318						70.4575						48.6819													58.4854
																													285.82
																													171.755
																													45.9034
							Model	Hill
							Equation	y=Vmax*x^n/(k^n+x^n)
							Reduced Chi-Sqr	3.05374
							Adj. R-Square	0.803729
									Value	Standard Error
							B	Vmax	315.785	96.8762
							B	k	134.416	81.3516
							B	n	2.34503	0.826967
	mTRPV3 R567K
	mouse TRPV3 R567K (2-APB 10uM) -60mV Ca2+(-) bath						mouse TRPV3 R567K (2-APB 30uM) -60mV Ca2+(-) bath						mouse TRPV3 R567K (2-APB 100uM) -60mV Ca2+(-) bath						mouse TRPV3 R567K (2-APB 200uM) -60mV Ca2+(-) bath						mouse TRPV3 R567K (2-APB 300uM) -60mV Ca2+(-) bath						mouse TRPV3 R567K (2-APB 1mM) -60mV Ca2+(-) bath
	Files name	Current pA	whole cell pF	pA/pF			Files name	Current pA	whole cell pF	pA/pF			Files name	Current pA	whole cell pF	pA/pF			Files name	Current pA	whole cell pF	pA/pF			Files name	Current pA	whole cell pF	pA/pF			Files name	Current pA	whole cell pF	pA/pF
1	2019-09-11-19	57.5106	11.7	4.91544		1	2019-08-09-21	122.28	13.9	8.79712		1	2019-08-09-19	833.119	10.3	80.8853		1	2019-09-13-20	4467.03	12.3	363.173		1	2019-07-23-24	5574.98	18.1	308.01		1	2019-08-09-18	2498.44	14.8	168.814
2	2019-09-11-18	304.565	13.4	22.7287		2	2019-08-09-17	86.9716	14.5	5.99804		2	2019-08-09-27	1145.46	11	104.133		2	2019-09-13-18	2725.22	8.59	317.255		2	2019-07-23-25	5908.91	13.3	444.279		2	2019-08-09-22	6982.5	14	498.75
3	2019-09-11-12	107.977	9.81	11.0068		3	2019-08-24-00	72.5874	11.7	6.20405		3	2019-08-24-08	2235.87	13.9	160.854		3	2019-09-11-08	4122.63	10.9	378.223		3	2019-07-25-24	1946.86	10.5	185.415		3	2019-08-09-20	2441.75	10.6	230.354
						4	2019-08-24-09	162.425	21.3	7.62559		4	2019-08-24-11	634.622	14.4	44.071		4	2019-09-11-06	490.158	10.9	44.9686		4	2019-08-09-16	5961.89	14.3	416.915		4	2019-08-24-00	5087.62	11.7	434.839
						5	2019-08-24-10	52.4542	12.1	4.33506		5	2019-09-13-22	3240.09	13.3	243.616		5	2019-09-11-03	4860.58	15.6	311.576		5	2019-09-13-09	1292.99	13.4	96.4918		5	2019-08-24-09	8536.5	21.3	400.775
																		6	2019-09-11-01	2931.82	12.6	232.684		6	2019-09-13-05	4317.11	9.57	451.109		6	2019-08-24-10	2209.76	12.1	182.625
																								7	2019-09-13-02	3292.84	9.47	347.713		7	2019-09-13-28	9680.81	19.4	499.011
																								8	2019-09-11-19	2868.7	11.7	245.188		8	2019-09-13-26	1418.49	13.8	102.789
																								9	2019-09-11-18	3960.87	13.4	295.587		9
																								10	2019-09-11-12	6885.53	9.81	701.889
																																		314.744
				12.8837						6.59197						126.712						274.647						349.26						160.55
				9.05374						2.94802						77.8968						123.497						168.153						56.763
				5.22718						1.31839						34.8365						50.4173						53.1746
								Model	Hill
								Equation	y=Vmax*x^n/(k^n+x^n)
								Reduced Chi-Sqr	2.20725
								Adj. R-Square	0.901385
										Value	Standard Error
								B	Vmax	340.6	63.5514
								B	k	117.966	33.3262
								B	n	2.87108	0.558045

## Sheet: TRPV3 WT EC50 camphor
								mTRPV3 WT
	mTRPV3 WT
	mouse TRPV3 (camphor 3mM) -60mV Ca2+(-) bath						mouse TRPV3 (camphor 5mM) -60mV Ca2+(-) bath						mouse TRPV3 (camphor 8mM) -60mV Ca2+(-) bath						mouse TRPV3 (camphor 10mM) -60mV Ca2+(-) bath							mouse TRPV3 (camphor 20mM) -60mV Ca2+(-) bath
	Files name	Current pA	whole cell pF	pA/pF			Files name	Current pA	whole cell pF	pA/pF			Files name	Current pA	whole cell pF	pA/pF			Files name	Current pA	whole cell pF	pA/pF				Files name	Current pA	whole cell pF	pA/pF
1	2020-07-30-03	85.9	20.8	4.12981		1	2020-08-07-14	47.5	25.3	1.87747		1	2020-08-07-15	3709.3	21.1	175.796		1	2019-07-23-28	6617.71	17.8	371.781			1	2020-08-07-29	12365.2	11.3	1094.27
2	2020-07-30-16	23.4	18.9	1.2381		2	2020-08-07-12	26.7	17.3	1.54335		2	2020-08-07-16	5318.3	18.1	293.829		2	2019-07-23-15	7622.44	12	635.203			2	2020-08-07-34	9997.8	17	588.106
3	2020-08-07-08	13.2	16.3	0.809816		3	2020-08-07-11	118.3	16.1	7.34783		3	2020-08-07-26	5613.9	15	374.26		3	2019-07-25-01	9590.9	17.9	535.804			3	2020-07-30-05	15896	15.3	1038.95
4	2020-08-07-00	11.2	14.9	0.751678		4	2020-08-07-01	724.7	15	48.3133		4	2020-08-07-27	1149.9	11.4	100.868		4	2019-07-25-38	8910.9	16.8	530.411			4	2020-07-30-04	10658.8	16.8	634.452
5	2020-08-07-02	6.3	10.9	0.577982		5						5	2020-08-07-28	2829	11.7	241.795		5	2019-07-25-15	4147.2	11.6	357.517			5	2020-07-30-06	17855.7	16.6	1075.64
6	2020-08-07-03	16.4	12	1.36667		6						6						6	2019-07-25-09	9166.8	6.69	1370.22			6	2020-07-30-02	8827.1	13.1	673.824
7						7						7						7	2020-07-30-11	8734.9	15.2	1370.22			7	2020-07-30-00	10549.7	16.7	631.719
																		8
				1.47901						14.7705						237.31
				1.33312						22.5197						105.321						738.738							819.567
				0.178146						11.2598						47.101						442.123							235.774
																						167.107							89.1141
						Model	Hill
						Equation	y=Vmax*x^n/(k^n+x^n)
						Reduced Chi-Sqr	1.44775
						Adj. R-Square	0.95552
								Value	Standard Error
						B	Vmax	850.627	111.052
						B	k	9.34674	0.67049
						B	n	5.60701	0.34187
	mTRPV3 R567K
	mouse TRPV3 R567K (camphor 3mM) -60mV Ca2+(-) bath						mouse TRPV3 R567K (camphor 5mM) -60mV Ca2+(-) bath						mouse TRPV3 R567K(camphor 8mM) -60mV Ca2+(-) bath						mouse TRPV3 R567K (camphor 10mM) -60mV Ca2+(-) bath							mouse TRPV3 R567K (camphor 20mM) -60mV Ca2+(-) bath
	Files name	Current pA	whole cell pF	pA/pF			Files name	Current pA	whole cell pF	pA/pF			Files name	Current pA	whole cell pF	pA/pF			Files name	Current pA	whole cell pF	pA/pF				Files name	Current pA	whole cell pF	pA/pF
1	2020-07-30-08	4.8	15.5	0.309677		1	2020-08-07-04	378.5	15.3	24.7386		1	2020-08-07-17	1119.7	9.54	117.369		1	2019-07-23-12	11483.9	14.9	770.732			1	2020-08-07-33	13974.2	16.3	857.313
2	2020-08-07-06	7.4	16.3	0.453988		2	2020-08-07-13	428.8	17.6	24.3636		2	2020-08-07-21	4509.1	14.1	319.794		2	2019-07-23-21	8112	14.8	548.108			2	2020-08-07-32	10812.3	19.2	563.141
3	2020-08-07-05	18.3	14.8	1.23649		3	2020-08-07-10	120.1	10.4	11.5481		3	2020-08-07-18	5432.7	14.6	372.103		3	2019-07-23-26	11248.9	17.6	639.142			3	2020-08-07-20	8310.5	10.1	822.822
4	2020-08-07-22	21	14.1	1.48936		4	2020-08-07-09	76.5	13.2	5.79545		4	2020-08-07-19	5915.6	16.1	367.429		4	2019-07-25-17	5922.2	13.6	435.456			4	2020-07-30-15	9176	17.8	515.506
5						5						5	2020-08-07-23	5767.7	15.4	374.526		5	2019-07-25-16	6594.8	10.5	628.076			5	2020-07-30-07	7363.6	13.3	553.654
6						6						6	2020-08-07-25	4155.4	14.3	290.587		6	2019-07-25-11	6086.7	9.62	632.713			6	2020-07-30-01	7645.3	16.9	452.385
																		7	2019-07-25-00	6503.45	13.4	485.332
																		8	2019-07-25-10	7964.5	11.1	717.523
																		9	2019-07-23-13	11512.5	17.3	665.462
																		10	2020-07-30-14	6223.4	15.1	665.462
																		11	2020-07-30-13	9391.5	13.4	665.462
				0.872378						16.6114						306.968						623.043							627.47
				0.578771						9.4652						98.8359						98.1239							169.569
				0.289385						4.7326						40.3496						29.5855							69.2262
																			Model	Hill
																			Equation	y=Vmax*x^n/(k^n+x^n)
																			Reduced Chi-Sqr	2.92577
																			Adj. R-Square	0.980249
																					Value	Standard Error
																			B	Vmax	724.798	93.609
																			B	k	8.15468	0.538176
																			B	n	7.29465	0.872147
